# Supplementary material for: Studying the Effects of Reproductive Hormones and Bacterial Vaginosis on the Glycome of Lavage Samples from the Cervicovaginal Cavity
Source: PLoS One. 2015 May 20;10(5):e0127021. doi: 10.1371/journal.pone.0127021 (PMC4439148; doi:10.1371/journal.pone.0127021)
Supplement: S1 Data — Raw data is available at www.synapse.org (doi:10.7303/syn3243404). (XLSX) [file pone.0127021.s001.xlsx]

## Sheet: Log2 Data
Lectin
Sample Code	G3_061_N	G3_069_N	G3_114_N	G4_122_N	G6_022_I	G1_053_N	G1_080_I	G1_123_B	G1_131_B	G1_139_B	G1_157_N	G1_169_I	G2_006_I	G2_027_B	G2_054_N	G2_057_N	G2_064_B	G2_068_B	G2_073_B	G2_127_B	G2_145_I	G2_147_N	G2_148_B	G3_037_N	G3_043_I	G3_049_I	G3_070_N	G3_071_N	G3_108_N	G4_034_N	G4_038_B	G5_052_N	G5_055_N	G5_082_N	G5_107_B	G5_119_N	G5_126_B	G5_128_I	G5_130_I	G5_135_B	G5_138_N	G5_146_N	G5_149_B	G5_152_N	G5_155_N	G5_156_N	G5_158_N	G5_164_N	G5_165_B
Group (Hormone)	Group 3	Group 3	Group 3	Group 4	Group 6	Group 1	Group 1	Group 1	Group 1	Group 1	Group 1	Group 1	Group 2	Group 2	Group 2	Group 2	Group 2	Group 2	Group 2	Group 2	Group 2	Group 2	Group 2	Group 3	Group 3	Group 3	Group 3	Group 3	Group 3	Group 4	Group 4	Group 5	Group 5	Group 5	Group 5	Group 5	Group 5	Group 5	Group 5	Group 5	Group 5	Group 5	Group 5	Group 5	Group 5	Group 5	Group 5	Group 5	Group 5
Microflora	Normal	Normal	Normal	Normal	Intermediate								Intermediate	BV	Normal	Normal	BV	BV	BV	BV	Intermediate	Normal	BV	Normal	Intermediate	Intermediate	Normal	Normal	Normal	Normal	BV	Normal	Normal	Normal	BV	Normal	BV	Intermediate	Intermediate	BV	Normal	Normal	BV	Normal	Normal	Normal	Normal	Normal	BV
AAA	0.4255	-0.3869	0.0884	0.3536	1.0918	0.3072	0.4773	0.4991	0.4479	0.0868	-0.0861	0.3123	0.0878	-0.2284	0.0851	0.0481	-0.0601	-0.4925	0.0295	-0.0255	0.0528	0.3455	0.791	0.4946	0.6744	0.0626	-0.0664	0.0273	1.1689	0.2503	0.3383	0.1457	-0.2648	0.8882	-0.2206	0.6459	0.6123	0.2473	0.8949	0.4738	0.775	0.3428	0.2506	0.2165	0.323	0.2756	0.712	0.7775	0.613
AAL	0.6973	0.3334	0.7259	0.3549	0.8694	0.1243	0.2182	0.5537	0.1231	1.518	0.6223	1.1604	0.0305	1.2033	-0.0089	0.1923	0.7723	0.2047	0.5449	0.5917	0.0902	0.1082	1.0643	0.3749	1.8181	0.2385	0.4496	1.1413	0.8841	0.9734	1.0166	0.3392	-0.0885	1.0638	0.1837	0.3679	0.2863	0.1822	0.7389	0.9186	-0.1797	0.64	0.2921	0.0514	0.2146	0.625	-1.0494	0.7784	1.4308
AOL	0.3628	-0.1767	0.0872	0.3366	0.7238	0.5436	0.33	0.1761	0.481	0.2926	-0.1429	0.368	0.1401	0.157	0.1544	0.153	0.0816	0.3765	0.121	-0.1092	-0.1322	0.2651	0.1725	0.5812	0.9901	0.0157	-0.025	0.5119	1.1606	0.3585	0.4808	0.0359	-0.2241	0.923	-0.0891	0.6267	0.4277	0.1586	0.8241	0.476	0.7634	0.1773	0.2057	0.3745	0.1218	-0.4266	-0.1082	0.3902	0.7136
UEA-I	0.2921	-0.0253	0.3397	0.6344	0.3906	-1.8343	-0.2232	-1.0219	0.4302	1.2729	-0.3	0.6051	0.1601	0.9058	-0.5606	-1.1038	0.2709	-0.4009	-0.1038	0.8558	-0.5699	-0.0991	0.1232	-0.8764	0.5815	0.4843	0.0379	1.4064	1.2957	0.7653	-0.8095	-0.013	-0.668	0.0628	-0.2025	0.3007	0.7741	0.2102	1.3222	0.3513	0.821	1.2455	0.4213	0.1325	-2.2081	-0.3596	-0.781	-0.7537	0.2636
PTLII	1.0669	0.1865	0.0941	1.3074	-0.3411	1.1082	0.9712	1.1924	1.0384	0.1722	0.5428	1.0306	1.0158	1.2465	0.6442	-0.8751	0.4826	-0.5217	0.4374	0.5249	0.6748	0.6791	0.9097	0.0534	1.5791	0.2418	0.0304	0.7265	1.8946	0.8731	0.4473	0.9733	-0.728	1.3284	0.0958	0.996	1.1456	0.1876	1.3146	0.9003	1.1922	0.6284	0.8079	0.4809	0.86	1.4197	1.2866	0.5867	1.1253
TJA-II	0.0601	-1.2769	-0.3115	-0.3542	0.2052	-1.3154	-1.4438	-0.5201	0.0799	0.8504	0.0536	0.0851	-0.3185	0.4199	-0.5823	0.6627	-0.311	0.4331	1.5373	0.2922	-0.0723	-0.2053	0.6807	-1.0933	0.1665	0.1706	-0.1373	0.7916	1.0996	0.4731	-0.1306	-0.1522	-0.7596	0.5139	-0.5746	-0.2146	0.008	0.077	1.0383	-0.064	0.4998	0.377	0.1328	-0.435	-0.3601	0.183	-0.256	-0.4078	-0.0013
PSA	-0.6112	0.0298	-0.0958	-1.7711	-0.1772	-0.4816	-0.3628	-1.7634	-0.3621	0.9583	0.2339	-0.2015	-1.398	-0.1944	0.4933	1.2462	-0.2256	2.5894	0.5372	0.2668	-0.4059	0.5112	-0.517	0.452	-1.2619	0.7061	0.4765	0.7575	-1.3135	0.1144	-0.2298	-0.4242	0.4267	-0.7254	-0.0183	-0.1551	-0.9523	-0.2867	-0.5088	-0.327	-0.3956	0.104	-1.3352	-0.3651	0.0466	0.3399	0.0358	-0.0782	-1.2598
LFA	0.9128	0.7075	0.9708	-0.6611	1.237	0.2798	0.3133	0.3077	0.1773	0.6153	0.0756	0.2879	1.0265	0.1276	0.9959	0.5857	-0.0566	-0.7536	0.1474	-0.1734	0.1659	0.389	1.2754	1.4564	1.4627	0.7949	1.1097	0.1873	0.4355	0.9372	1.1977	0.9604	0.1933	1.0008	0.6716	0.7409	0.4425	-0.0145	0.3928	0.395	0.572	0.8657	0.2046	0.3056	0.7893	0.6488	0.4595	0.5258	0.9681
LPA	0.0262	-0.3731	-0.0045	-0.4504	0.784	-0.4347	-0.1616	-0.3232	0.1235	-0.0014	-0.2484	0.0421	-0.4859	-1.022	-0.1047	0.3238	-0.2304	0.2432	-0.1362	-0.4104	-0.4148	0.2591	0.5099	0.5638	-0.5725	0.1025	0.0331	-0.8338	-0.2486	-0.1464	-0.0948	-0.5534	0.1178	0.011	0.257	0.1788	-0.2652	-0.0441	-0.1933	0.2008	0.3297	0.267	-0.0194	0.0707	0.3542	0.1324	-0.2334	0.421	0.8156
MAL-I	1.4376	0.619	0.1507	4.1299	0.4304	1.1868	0.9323	1.0339	1.1084	0.3358	0.6945	0.4563	1.321	0.9458	0.6973	-0.3549	0.6508	0.3674	0.7897	0.711	0.5208	0.6505	0.2384	0.1749	1.6669	0.179	0.6688	0.7647	1.696	0.7194	0.3434	1.0144	0.0852	1.2754	0.3447	1.0151	0.7004	0.8807	1.4078	0.8623	1.4232	0.6409	0.9212	0.6055	0.3343	0.1134	0.596	0.5566	0.5877
PSL	0.5762	-0.1579	-0.0492	0.6914	0.3003	0.6734	0.588	0.3372	0.7284	-0.1093	-0.6565	0.4993	0.2467	0.5123	0.1764	-0.2034	-0.0346	-0.315	0.0908	0.1027	-0.0878	0.1278	-0.0434	0.5682	1.2606	-0.0458	-0.161	0.2156	1.458	0.2715	0.3845	0.2396	-0.4775	1.0911	-0.1661	0.6648	0.2972	0.3627	0.9571	0.4726	0.85	0.2416	0.5574	0.5028	-0.1202	-0.6244	-0.3813	0.3717	0.2137
SNA	-0.5956	-0.3564	-0.1294	-1.779	0.0493	0.0904	0.0472	-2.6396	-0.8304	1.3229	-0.9471	-0.6129	-0.7668	0.0099	-0.2829	1.2349	-1.2905	-1.7757	-0.3966	0.9143	-1.7017	1.1825	-1.7268	-0.8155	-0.0941	-1.1125	0.0078	1.0662	0.2911	-0.1274	-2.6069	-0.0239	-1.4121	-0.2172	0.0841	0.5006	-1.0015	-1.3915	0.9029	-2.4487	-0.654	0.3952	-1.6864	-0.9247	0.3727	-2.6737	-0.1439	0.1099	-2.7873
TJA-I	-1.2257	-0.5122	-0.2773	-1.545	1.3464	-0.3401	0.0652	-3.2454	-1.1504	1.0488	-1.1518	-0.2356	-1.7172	-0.3913	-0.198	1.1727	-3.5923	-2.4767	0.0363	0.3275	-1.6483	1.4664	-2.3377	-0.7077	-1.3008	-1.2208	-0.1492	1.4071	-0.7149	-0.5524	-3.6817	-0.6494	-1.4065	-1.0875	0.1175	-0.7063	-1.2813	-1.6296	0.2115	-2.8545	-1.4954	0.2691	-2.7834	-0.1593	0.242	-2.2829	0.0392	-0.0744	-3.0832
ECA	0.2508	-0.2044	-0.8798	-0.0845	0.0699	-0.6187	-1.2514	0.0604	0.3409	1.5117	-0.6919	-0.8234	0.4666	-0.005	-0.6309	-0.4489	0.3084	0.3013	1.4619	1.107	1.3194	-0.5338	0.7875	-0.4457	0.1864	0.61	-0.4649	0.0102	-0.5603	-0.3886	0.9338	-0.2826	-1.4072	-0.309	-0.4155	-0.3628	-0.2317	0.1127	0.2584	-0.6387	-0.298	-1.0284	0.3766	-1.0749	-1.1352	-1.4557	-1.0498	-1.08	-0.6833
RCA	-0.9749	-1.038	-0.1266	1.3085	0.7409	-0.9992	-1.2954	-0.5936	0.1611	0.6354	-0.4743	-0.6686	-0.9316	-0.7375	-1.0457	0.4185	-0.3278	0.8869	1.9567	1.3639	1.2521	-0.0657	1.4097	-0.2892	0.3321	0.623	-1.1427	0.1079	0.1511	-0.7527	1.0046	-1.3936	-2.033	-0.7325	-0.5196	-0.2654	-0.7172	0.5124	0.6626	-0.5768	-1.0016	-1.439	0.3044	-1.1061	0.5429	-1.8703	-1.3164	-0.9282	-0.2637
PHA-E	0.3835	-0.0826	-0.6225	-1.9704	0.4845	-0.1907	-0.1135	-0.8746	-0.3477	0.3135	-0.2552	-1.3116	-0.0932	0.2891	-0.1916	-1.167	-0.08	0.431	0.3944	1.2539	0.7722	-0.145	0.2087	-0.1113	0.1834	0.125	-0.2868	0.3004	-1.7236	-0.25	0.4638	-0.2057	-1.0635	-0.5531	-0.0149	-0.9058	-1.0355	-0.52	-0.364	-1.0124	-0.7708	-1.1081	-0.6836	-1.5254	-0.4153	-1.5254	-0.7625	-1.0603	-1.2325
BPA	0.4497	-0.0665	-0.012	0.5372	1.1661	0.3733	0.1698	0.3242	0.7959	-0.193	-0.1307	0.0809	0.4252	0.2269	0.1118	-0.0832	0.1666	0.3031	0.9943	0.7257	0.454	0.3467	0.749	0.6629	0.761	0.3659	0.0364	0.1456	1.5098	0.225	0.8446	0.1008	-0.5155	0.7554	-0.0984	0.6676	0.5269	0.4693	0.6813	0.5457	0.9491	-0.1296	0.5761	0.3073	-0.3345	-0.9114	-0.6128	0.2153	0.314
APA	0.3227	-0.2456	-0.3348	-0.1331	0.9984	0.4862	0.1816	0.2723	0.5462	0.0103	-0.1233	0.0926	0.2383	0.2321	0.0561	0.1724	0.1795	1.7448	0.6463	0.449	0.5042	0.2507	0.2739	-0.0108	0.4818	0.1408	-0.0377	0.2126	0.8423	-0.0551	0.3084	0.1325	-0.3513	0.9743	-0.269	0.3062	0.1579	0.2	0.7984	-0.1369	0.8102	0.0374	-0.0063	0.277	-0.451	-0.4772	-0.6167	-0.0074	-0.0541
APP	0.3493	-0.1625	0.0599	0.0637	0.2653	0.3207	0.5052	0.3661	0.4206	-0.1973	-0.3262	0.3082	0.3859	0.2494	-0.0123	-0.3665	-0.1644	-0.4366	0.0736	0.116	0.2105	0.454	0.7514	0.4136	0.7003	-0.1275	-0.2436	0.066	1.4524	0.2037	0.0063	0.2354	-0.9287	1.1059	0.0027	0.6622	0.3249	0.2383	1.0648	0.3329	0.894	0.1327	0.3821	0.3792	0.0878	-0.1884	-0.2432	0.1735	0.2115
BDA	0.6788	-0.0785	-0.184	0.5151	-0.0321	0.4937	0.6571	0.5162	0.6595	0.0062	0.3787	0.415	0.4459	0.6774	0.1115	-0.1299	0.2673	-0.7418	0.2302	0.3404	0.1411	0.4869	0.0808	0.0271	1.2158	-0.3054	-0.2361	0.3337	1.9832	0.3449	0.0526	0.334	-0.4635	1.186	-0.4314	0.6801	0.3694	0.2108	1.3918	0.4323	1.0242	0.321	0.374	0.462	0.361	0.0456	0.1807	0.2959	0.3146
Blackbean	0.4046	-0.1417	-0.1428	1.3373	0.267	0.5179	0.4857	0.4774	0.3699	-0.4063	-0.2918	0.234	0.3503	-0.5548	0.1302	-0.7627	0.0547	-0.0259	-0.1434	-0.0778	-0.2505	0.29	-0.0178	-0.5994	0.3458	-0.0667	-0.1498	0.106	0.8343	-0.1011	-0.2265	0.1131	-0.3581	0.8556	-0.0314	0.5105	0.2105	0.3808	0.906	0.4435	0.7167	0.1551	0.2911	0.2623	-0.2606	-0.5496	-0.4335	0.2293	0.4589
CAA	0.1108	-0.7538	-1.0662	0.1385	-0.4372	-0.0526	-0.2964	0.268	-0.3623	-0.5049	-0.3328	-0.4136	-0.3635	0.2502	-0.4663	-1.4205	-0.753	-0.8943	-0.5386	-0.4997	-0.5191	-0.2651	-0.2536	-1.093	0.2076	-0.6557	-0.6275	-0.5245	0.2148	-0.2858	-0.7972	-0.0942	-1.5093	0.579	-0.7649	-0.0788	-0.2174	-0.5931	-0.0524	-0.0406	0.13	-0.2644	-0.4939	-0.4309	-0.6428	-0.3148	-0.1322	-0.687	-0.7092
CSA	1.0359	0.2333	-0.028	0.4818	-0.8036	0.3833	0.4301	0.9038	0.2582	-0.0623	0.5274	0.8227	0.8879	0.7934	0.2946	-0.4958	0.6878	0.4312	0.6617	0.2407	0.5244	0.4458	1.3669	-0.2577	1.0283	0.5242	0.3056	0.4476	1.0021	0.1168	-0.4704	0.3635	0.0072	0.8526	0.2675	0.498	0.4831	0.173	0.613	0.497	0.4611	0.2663	0.2861	0.2952	0.3531	0.615	0.5751	0.4947	0.1555
ASA	0.8468	-0.079	-0.1729	0.9093	-0.2969	0.9342	0.695	0.7371	0.6221	-0.441	-0.0872	0.6437	0.3886	0.842	0.3718	-0.7187	0.166	-0.2294	0.1286	0.1502	0.2006	0.4759	-0.1943	0.1075	1.2474	-0.3061	-0.2454	0.466	1.2626	0.4705	0.5405	0.6782	-1.3392	1.3045	-0.6582	0.8066	0.0414	0.1574	1.0938	0.3764	0.8843	0.1581	0.1591	0.5799	-0.1828	-0.3175	-0.1659	0.1663	-0.0267
AMA	0.5604	-0.2173	-0.1532	0.3141	0.0789	0.8352	0.4389	0.3759	0.3354	-1.0381	-0.1784	0.2018	0.2972	0.4737	-0.0623	-1.0452	-0.0164	-0.8536	-0.0707	0.1156	-0.0379	0.225	-0.0046	0.1506	1.4919	-0.2877	-0.4346	0.1767	1.2644	0.1362	0.1203	0.2684	-0.995	1.1903	-0.5342	0.6076	0.3161	-0.0543	1.1106	0.2184	0.543	0.0966	0.4326	0.3414	-0.1346	-0.5483	-0.527	0.1186	0.1249
Calsepa	-1.1579	-0.5716	-0.5778	-2.3835	0.4627	-1.2826	-0.5467	-1.2068	-0.8353	0.9877	-0.7668	-0.5719	-1.611	-0.6041	-0.7538	0.4313	-0.2015	0.1765	0.3971	0.4246	-0.2346	0.0728	-1.5252	0.6212	-1.2867	-0.0729	-0.2148	0.3162	-0.4592	-0.5255	-0.7659	-1.2421	-0.7331	-1.7454	0.0118	-0.7385	-0.5765	-0.4386	-0.5935	-1.2571	-1.3483	-0.6707	-0.9226	-0.5674	-0.7398	-1.1014	-0.8066	-0.6552	-1.2264
Con A	-6.4254	0.1259	0.1409	0.2128	0.0001	0.081	0.0915	0.4264	0.6147	-0.1112	0.3081	1.8935	0.744	0.6064	-0.0139	-0.9941	0.5228	-0.6296	0.3887	0.3036	-3.4806	0.0243	0.3153	-0.1708	1.1088	-0.0497	0.0298	0.3589	1.3811	0.2205	-0.468	0.4604	-0.2047	1.5161	0.1742	0.6312	-0.1871	0.6745	1.077	0.4136	0.5879	-1.9055	0.3682	0.0456	0.3834	0.5025	-0.0175	0.2758	0.4524
CVN	-0.3064	0.4487	-0.1093	-0.2736	0.3258	-0.4694	-0.5268	-0.1957	-0.6146	-0.6973	-0.3328	0.2412	-0.6128	-1.0795	0.2509	2.7584	-0.1208	0.4289	-0.4721	-0.3843	-0.7069	-0.1377	0.0128	0.1435	-1.6282	0.153	0.207	-0.563	-0.7811	0.1649	0.0149	-0.4094	7.0376	-0.581	0.3398	-0.0433	0.5316	-0.0037	-1.1692	-0.0395	-0.4644	0.2979	-0.4988	-0.4264	-0.0272	0.1367	0.0625	0.0007	0.4413
GNA	0.2968	-0.4022	-0.3967	-0.3851	-0.0084	0.5267	0.2423	0.3483	0.2894	-0.8306	-0.9578	0.2418	-0.0117	0.2428	-0.0815	-0.5526	-0.0522	-0.1471	-0.1776	-0.1811	-0.4046	0.088	-0.9108	-0.2599	0.8376	-0.1594	-0.3056	-0.2437	0.8222	0.035	-0.0473	0.0421	-0.1258	0.9106	-0.3955	0.2854	-0.2088	-0.0956	0.6964	0.31	0.5487	0.2705	-0.211	0.1215	-0.5237	-0.856	-0.5955	-0.0783	0.1013
GRFT	0.3467	2.3869	1.5211	-2.3842	1.4874	0.3066	-0.4663	-2.3833	0.2689	1.1016	1.3295	1.3513	-0.4781	-1.0616	1.9685	3.2582	-0.4043	1.3582	0.8659	-0.8977	0.1379	0.5641	-1.0546	0.2811	-5.4432	2.5587	3.2626	-1.6569	-2.7922	2.0346	-1.6906	1.0924	2.6489	-0.5748	1.2178	-0.1822	-0.7115	0.2541	-2.7254	-1.4744	0.8628	1.6864	-2.0412	0.9706	0.8324	2.413	1.2139	0.8559	-1.0064
NPA	0.6881	-0.1928	-0.2872	0.7001	0.1917	0.7077	0.5582	0.4794	0.5553	0.1035	-0.0913	0.4	0.3721	0.7833	0.1629	-0.8095	0.1015	-0.5451	0.147	0.1084	0.153	0.2715	-0.2029	-0.1207	1.3097	-0.2901	-0.3242	0.2903	1.8972	0.3469	0.2158	0.3735	-0.9693	1.209	-0.4125	0.5779	0.3073	0.446	1.1997	0.2736	0.81	0.1899	0.4135	0.3629	-0.0369	-0.4474	-0.3935	0.0867	0.2376
SVN	-1.8138	0.7322	0.061	-2.5646	-0.5267	-1.0221	-2.2244	-2.0513	-1.4175	0.5667	-0.6218	0.0438	-2.6374	-1.862	0.7003	2.0073	-1.1323	0.3207	-0.3419	-1.9929	-0.3412	-0.2595	-1.8727	0.3078	-5.0318	1.042	0.4365	-2.6511	-2.7871	0.4351	-1.844	-0.8152	1.7124	-2.4626	-0.0567	-0.1238	-1.1726	-0.632	-3.3918	-1.7471	-1.0777	0.5188	-3.0145	-0.5395	-0.2489	0.092	-0.6614	-0.3108	-1.4542
TL	0.4846	-0.0967	-0.3254	0.2383	0.3031	0.8576	0.2117	0.8552	0.4499	-0.2467	-0.0109	0.166	0.2231	0.4775	0.1844	-0.3837	0.1464	0.0919	0.2925	0.5074	0.2867	0.4064	-0.3054	-0.3336	1.1322	-0.2387	-0.1856	0.2045	1.2821	-0.1838	-0.3472	0.3856	-0.6484	0.9585	-0.5568	0.5465	0.2166	0.2344	1.0994	0.3292	0.911	0.0297	0.1772	0.4665	-0.0144	-0.4304	-0.1022	0.1177	0.1918
UDA	-0.7638	1.3578	0.6109	-2.5102	0.2158	-0.5234	-1.6275	-1.807	-0.4244	0.1269	0.0117	0.5205	-1.8035	-1.5365	0.737	2.1719	-0.4939	1.3067	0.0698	-1.4645	-0.4274	0.1977	-0.6145	0.7143	-3.6407	1.1992	1.1209	-2.2696	-2.4756	0.613	-1.0365	0.0767	1.5125	-1.2803	0.7112	0.0726	-1.0833	-0.3796	-2.686	-1.3826	-0.8691	0.7463	-2.1223	-0.0073	0.5291	0.7112	-0.3068	0.5315	-0.439
VFA	0.8036	-0.0157	-0.1673	0.9723	-0.2551	0.8378	0.558	0.9512	0.6815	0.0318	0.3895	0.3052	0.8056	1.1047	0.3022	-2.2307	0.2318	-0.1273	0.231	0.3922	0.4096	0.4314	-0.967	-0.6405	1.8139	-0.4218	-0.1943	0.7191	1.9795	0.5057	0.0734	0.6725	-0.5757	1.2754	-0.1566	0.2807	0.7243	0.2529	1.1022	0.5454	1.0574	0.4379	0.3311	0.4083	0.4644	0.279	0.6289	0.1839	0.0051
LcH	-0.0484	-0.444	-0.2671	0.0355	0.1346	-0.0294	-0.3254	-1.3122	-1.0596	1.2414	-0.2443	-0.8307	-0.6132	0.3023	0.0619	0.7461	-0.0891	2.645	0.2604	0.1377	-0.7419	0.3986	-1.5909	0.1772	0.1268	-0.1307	0.2434	0.6521	-1.411	0.0838	-0.4275	-0.1724	-0.1654	-0.1993	0.2528	-0.4574	-0.9642	-1.1702	-0.9741	-1.2232	-1.3634	-0.3241	-2.1942	-1.032	-0.3077	-0.3987	-0.6647	-0.6933	-1.5574
Jacalin AIA	-0.3174	-1.0277	-1.368	2.7174	-0.0091	-0.6726	-0.5071	-0.63	-0.74	3.681	-0.7326	-1.0961	-0.5817	-0.4578	-0.9325	-0.7572	-0.1442	0.5516	1.2745	-0.4085	0.9929	-0.3415	0.2199	-0.6119	-0.0016	-0.7153	-0.9304	-0.3655	-0.3415	-0.4333	0.2536	-0.6062	-1.2004	0.0426	-1.0756	0.3233	-0.1915	-0.5814	-0.249	-0.4017	-0.7231	-1.4744	-0.4066	-1.0146	-1.1005	-1.1992	-1.511	-1.1456	-0.351
EEL	0.739	0.0295	-0.1363	2.1839	0.792	-0.1033	0.4111	0.6651	0.613	-0.2403	0.3387	0.4712	0.7045	0.4296	0.2665	1.8926	0.0287	1.8826	0.5289	0.1452	0.301	0.4081	-0.2484	-0.528	0.6593	-0.2084	-0.1391	0.1488	0.956	-0.0636	-0.2994	0.7828	-0.0227	0.6134	-0.0163	0.4017	0.193	0.0091	0.0573	0.5706	0.4232	0.1406	0.0203	0.2017	1.1522	-0.3532	-0.5048	0.1188	1.591
VRA	-2.6558	-1.9637	-1.9083	-2.4591	-1.013	-3.4312	-3.5709	-1.4047	-2.2948	-2.3709	-1.4215	-1.617	-1.5687	-3.8197	-2.2452	-2.0736	-1.8831	-1.4894	-2.1848	-1.8721	-1.9967	-0.9493	-1.1215	-3.3361	-4.7533	-3.4093	-1.9549	-4.1502	-3.1788	-3.1048	-4.2516	-2.5441	-2.4007	-3.5931	-1.2287	-2.7935	-1.1831	-1.3939	-2.377	-1.5522	-1.996	-1.3008	-2.0321	-1.6935	-1.4466	-0.9696	-1.6007	-0.8985	-0.4798
ACA	0.3037	-0.0622	0.696	0.847	0.2974	0.4484	0.3826	0.2763	0.2786	0.6254	-0.0011	0.8078	0.1187	0.3499	0.5231	1.2292	-0.0798	-0.1486	0.6233	-0.2945	0.2672	0.461	0.8296	1.641	0.8926	0.6621	0.302	-0.0395	1.1355	0.6272	1.5342	0.3231	0.097	1.1117	0.2086	0.5194	-0.1719	-0.0201	0.6961	0.3602	0.3771	0.4601	0.3127	0.2815	0.3661	0.3777	0.0359	0.2835	0.6799
DBA	0.4735	0.1866	0.9403	-0.1403	-0.1406	-0.1099	0.3185	-0.2856	0.0074	-1.1261	-1.1229	-0.9602	0.632	0.1239	0.0777	-0.6437	0.2654	-0.093	-0.0704	1.2079	0.9925	-0.8467	-0.1084	-1.0398	0.2448	-0.2226	-0.2418	-0.2508	-0.2277	-0.0082	-1.1578	0.0514	-0.2653	-0.2815	-0.214	-0.1301	0.0028	-0.3691	0.2074	-0.8553	-0.0788	-0.8903	0.4092	0.6424	-1.078	-0.8552	-1.1646	-0.4963	-0.7692
SBA	0.7268	0.2855	0.1325	0.6564	0.181	0.538	0.3326	0.9231	0.1818	0.238	0.2562	-0.3702	0.6313	0.6925	0.4453	-0.9272	0.6209	0.336	0.8479	0.7289	1.385	-0.9831	2.404	-0.4405	0.9817	0.365	0.2034	0.4638	0.7558	-0.049	1.1727	0.8576	0.5306	0.4217	0.3584	0.4645	0.3414	1.0049	-0.1556	0.1301	0.0382	-0.7518	1.0631	-0.5988	-0.4627	-0.2875	-0.5434	-0.3291	0.3757
SJA	0.6924	0.7041	0.8951	1.2834	-0.4764	0.9373	0.4628	1.2072	0.3911	0.0666	0.8543	0.5299	0.8994	0.3255	0.9915	0.3457	0.553	1.0979	0.5093	0.2105	0.2387	0.2841	0.479	-0.0187	1.5672	0.6024	0.8181	0.0662	0.7184	-0.2221	0.4395	0.6801	0.9923	1.0002	1.1542	0.9183	0.7868	0.7273	0.5891	0.7517	0.4572	0.4058	0.289	0.2739	0.5608	0.6379	0.2659	0.4512	0.6058
HAA	-1.0319	0.2121	-0.0908	-1.5442	0.0752	-1.223	-2.0435	-0.4708	-0.6509	-1.6159	-0.5643	-1.8864	-2.0077	-2.0804	-0.8969	-0.0177	0.0324	0.5134	-0.6147	-0.6433	-0.2187	-1.7341	-0.8929	-3.0813	-3.0505	-1.2745	-0.2636	-2.425	-2.7861	-2.4659	-2.5399	-0.8266	-0.1669	-2.6249	0.6058	-1.1243	-1.1735	-0.6116	-1.9575	-0.8217	-1.1546	-1.1867	-0.8879	-1.3472	-0.8744	-0.3004	-0.9429	-0.7615	-0.9474
HPA	-1.5756	-1.2313	1.6832	-4.0929	0.0951	-5.1262	-1.4702	-2.2787	-4.3735	-3.3423	-3.3257	-3.3679	-4.4961	-5.5603	-3.6688	-0.7182	0.344	-1.5271	-2.1016	0.3173	0.3941	-5.2191	-2.4331	-3.0571	-2.9987	-3.6223	-3.4389	-5.0014	-2.4512	-3.7369	-3.0653	-4.1992	-4.1043	-3.7047	-3.0024	-3.1438	-2.3284	-3.3171	-1.9869	-2.7152	-5.3354	-4.353	-0.9681	-1.0515	-3.5494	-2.1001	-3.2908	-3.5117	-3.5384
PTA	0.9451	0.5003	0.7041	1.0324	-0.4485	0.9064	0.6985	0.7773	0.4242	0.0981	0.4803	0.6659	0.8627	0.9208	0.784	1.015	0.7518	1.3961	1.0922	0.2634	0.3194	0.2244	-0.8731	0.0891	1.081	0.3653	0.3016	0.2886	1.3463	0.6191	0.276	1.1039	-0.0342	0.8701	0.0612	0.7846	0.2448	0.4312	0.2364	0.437	0.6181	-0.3553	0.3526	0.4688	0.839	0.3147	0.109	0.4153	0.5197
LBA	0.6308	-0.1121	-0.0852	1.3087	0.6838	0.6486	0.4387	0.5172	0.1011	-0.3924	0.2	0.1191	0.3148	0.437	0.4265	-0.7844	0.1804	-0.182	-0.07	-0.0022	0.4509	0.0219	-0.4471	-0.5892	0.7377	-0.1439	-0.0755	0.1141	1.0814	0.0583	-0.0793	0.7603	-0.2189	0.8177	-0.3334	0.6591	-0.1787	0.0909	0.1713	0.4375	0.135	0.2743	0.1778	-0.5533	0.5285	0.1965	0.1031	0.0561	-0.0034
GS-II	1.0026	0.1569	-0.0619	1.3351	0.6008	0.7562	0.7124	1.482	0.7685	-0.1862	0.4784	0.6337	1.0218	0.8409	0.2808	-1.4896	0.2921	-0.1894	0.3217	0.268	0.7359	0.4579	-0.7655	-0.2181	1.9823	-0.4023	-0.3306	0.4202	2.2293	0.4434	-0.1712	0.6837	-1.5717	1.3725	0.7912	0.6631	0.6452	0.426	1.3298	0.6683	0.8882	0.4837	0.7546	0.1835	-0.0254	0.1703	0.3509	0.3595	-0.0423
UEA-II	0.7979	0.4029	0.3952	1.9445	0.2448	1.0386	0.7335	0.8328	1.0055	0.3723	0.2078	0.3692	0.8645	0.6221	0.6615	-0.4979	0.5174	0.2892	0.4079	0.302	0.2133	0.619	0.0238	0.1377	1.3127	0.5425	0.1862	0.5721	1.1761	0.2694	0.5161	0.7501	0.6697	1.199	0.1685	0.7017	0.5662	0.4379	1.6355	0.7339	1.0616	0.529	0.3662	0.4606	0.1145	-0.8625	-0.1724	0.3521	0.4049
CPA	0.1757	0.131	0.2697	1.1241	0.1846	0.3596	0.399	0.4183	0.1263	0.1878	0.4696	0.1084	0.2931	0.4194	0.4683	0.0273	0.0664	-0.0403	0.0733	-0.3761	0.3103	0.0534	-0.1104	0.437	0.4493	0.1557	0.0804	0.0936	1.2273	0.1156	0.3852	0.5905	0.1767	0.6345	-0.1424	0.229	0.1727	0.5473	0.1721	0.3847	0.0112	0.2635	0.2238	0.0836	0.8108	1.0596	0.6294	0.1168	0.4375
RPA	0.642	-0.1411	-0.0307	1.9608	0.5728	0.6952	0.3676	0.3347	0.5881	-0.1698	-0.0794	0.2156	0.5223	0.6365	0.237	-0.5455	0.1595	-0.2341	-0.0082	0.314	0.2181	0.3211	-0.4603	-0.3174	1.2486	-0.1396	-0.2309	0.1664	1.6582	0.225	0.0375	0.5307	-0.3629	1.229	-0.3332	0.5567	0.1031	0.2404	1.2646	0.6537	0.7743	0.8553	0.484	0.1938	0.2406	-0.3584	-0.0592	0.1594	-0.0386
LEA	-1.7511	-0.3188	-0.201	-1.9597	-0.2979	-1.6332	-1.4465	-0.6896	-1.8247	0.8597	0.9767	-0.6939	-1.9218	-1.9359	-0.3709	1.0525	-1.1659	0.6463	0.5849	-1.1148	-0.5377	-0.2992	-0.0486	-0.654	-2.5337	1.3741	0.0947	-2.3249	-1.9534	-1.0782	-0.3119	-1.2516	0.4227	-2.1764	-0.318	-0.5832	-1.1382	0.0173	-1.6808	-0.6552	-1.9913	-0.6267	-1.1706	-1.2074	0.5709	0.7509	0.7362	-0.5147	0.5389
WGA	-2.3602	-0.6248	0.2668	-3.1383	-0.0648	-1.3764	-1.0534	-2.6363	-1.8729	1.2582	0.7635	-0.3506	-2.9178	-0.9597	-0.179	1.7786	-0.1319	1.0435	-0.2622	0.3957	-0.9821	0.1373	-0.6358	-0.3772	-3.1124	1.3642	-0.8385	-0.5537	-1.5816	-1.3106	-1.0408	-2.8393	-0.7893	-2.5444	-0.5422	-0.8605	-2.3104	-0.6804	-0.523	-1.1387	-2.4538	-0.5439	-0.4763	-0.2925	0.2752	-0.1884	0.2242	-0.6264	-1.0722
Cholera Toxin	-0.7204	-0.8685	-0.875	-0.575	-1.4879	-1.0594	-2.1023	-1.0431	0.1402	-1.3907	-0.3967	-0.3078	-0.0815	-1.7039	-0.915	-2.3095	-0.3399	-1.1337	-1.1847	-0.4012	-1.2313	-0.4166	0.0346	-1.9296	-0.9491	-2.4013	-1.4638	-1.6769	-0.4872	-1.99	-3.3543	-1.2608	-1.5751	-0.3522	-0.5101	-1.2887	-0.3234	-0.7836	0.5967	-0.5142	-0.0159	-0.6487	-0.4112	-0.2218	-0.501	-0.0396	-0.7372	-0.3183	0.1227
MOA	0.1744	-0.1859	-0.0178	1.6563	0.7817	0.5936	0.2895	0.2578	0.705	-0.1475	-0.3676	0.1932	0.1557	0.0329	0.0938	0.0156	-0.0966	0.2293	-0.0487	-0.0296	-0.0228	0.3616	-0.3512	0.264	1.4439	0.0225	-0.2752	-0.1292	1.3078	0.0758	0.2664	0.1117	-0.3582	1.0555	0.1171	0.4528	-0.054	0.2501	1.0691	0.5552	0.5812	0.3077	0.1471	0.077	-0.1443	-0.3174	-0.4631	0.1966	0.244
MNA-G	-2.4154	-2.1113	-1.6925	-3.4615	-0.0017	-2.5417	-2.0472	-1.2026	-1.7028	0.3124	-0.654	-1.9668	-3.0618	-1.9446	-1.9808	-0.544	-0.4586	0.9258	1.522	-0.684	0.3945	-1.175	0.0792	0.0144	-2.8785	-0.7867	-1.4903	-1.0157	-2.7652	-1.5696	0.1024	-2.4482	-1.0213	-3.1069	-1.4743	-1.0903	-1.7027	-0.9702	-2.1432	-1.4827	-2.6167	-1.967	-1.2989	-2.5217	1.3415	-1.3611	-1.3195	-1.6073	-1.0698
IAA	-1.5964	-0.0328	0.6333	-1.5572	1.9803	-0.9112	-0.5872	-0.6392	-0.4358	0.7051	0.1829	0.413	-1.0617	-1.2669	0.6883	0.5894	-0.6099	0.4062	0.1801	-0.9209	-0.16	0.1787	1.0719	1.064	-2.2485	-0.0043	0.6381	-1.039	-1.6894	0.0016	0.1057	-0.3401	1.0393	-1.4648	0.822	-0.1169	-0.4474	0.0184	-1.472	0.0847	-0.5513	0.3637	-0.267	0.0365	0.2875	0.1468	0.3558	0.5962	0.6005
GS-I	0.5152	0.246	0.3491	0.9963	-0.1597	0.3603	0.3354	1.2961	-0.1927	0.5336	1.0418	0.8977	0.2267	0.8364	0.2494	0.2206	0.3928	0.5279	0.6569	0.714	0.4649	0.546	0.4471	0.0936	0.7867	0.2542	0.3372	0.3278	1.5468	0.5557	0.3834	0.6053	0.2238	0.987	0.3293	0.8466	0.1442	0.9453	0.3098	0.779	0.1588	0.2786	-0.0245	0.1112	1.2633	1.57	1.2649	0.7855	0.4006
GafD	-1.1899	-0.5784	0.1131	0.4662	2.3937	-2.7097	-0.3983	0.2016	-0.0984	1.1398	0.3442	0.1594	0.233	-0.8229	-1.2207	-0.407	1.5075	1.8772	-0.1558	0.525	0.2587	-0.2521	1.7047	0.9982	-1.5995	0.3604	0.8563	-1.448	0.3413	0.221	1.927	-1.5259	1.1712	0.1893	-0.1185	0.2473	-0.0628	0.7606	0.2095	0.9101	0.178	0.9341	0.5118	0.4603	0.3006	0.8639	-0.0691	0.4356	1.086
PA-IL	-3.1278	-1.7875	0.44	0.1772	2.325	-2.4542	-1.6687	-0.7169	-0.5002	-0.4203	0.2587	0.5405	-0.2316	-0.7767	-2.1607	-0.1382	-1.9111	-2.124	-0.8789	-0.171	-0.785	-0.8697	-0.0325	0.5107	-1.2089	-1.6324	-1.7713	-1.8146	0.695	-1.3261	0.0989	-1.7705	-2.3513	-1.1603	-0.0386	-0.0766	-0.9718	-0.4277	0.1261	-1.6134	-0.9397	-0.5952	-0.0338	-0.2507	-0.1162	0.2182	0.3097	0.3568	0.5741
PA-II S22A	-3.5474	-3.1286	-0.6594	-0.6501	1.5042	-3.9378	-2.4433	-1.4297	-2.0845	-0.634	-0.3132	0.4499	-2.5933	-1.6763	-2.7068	-0.0888	-2.238	-1.8901	-1.4133	-1.7675	-0.8252	-1.2485	-0.7131	0.3777	-4.2949	-2.0855	-2.2428	-4.1205	-0.9055	-1.8197	0.2565	-3.5344	-2.6253	-2.2629	-0.1564	-0.9816	-1.9786	-1.5486	-2.7971	-1.8254	-2.6942	-0.862	-1.0379	-0.6593	-0.283	0.1822	-0.4727	0.1461	0.1667
RS-IIL A22S	-3.8048	-3.6777	-0.2859	-0.7097	0.3879	-4.256	-2.375	-0.6534	-2.2333	-0.1045	-0.4552	0.2549	-2.4054	-1.6992	-2.8092	-0.268	-2.9119	-0.9723	-1.3593	-1.4419	-0.7649	-1.0253	-0.5013	0.1817	-4.5725	-1.9165	-2.3157	-3.7357	-1.1801	-1.6658	0.2183	-3.4995	-2.9592	-2.3223	-0.5953	-0.9408	-1.9295	-0.7554	-2.4854	-0.3533	-2.1271	-0.6294	-0.6768	-0.9825	0.0053	-0.1231	-0.6482	0.0084	0.7629
Anti-HSA	0.2656	0.0601	0.3783	1.1532	-0.0542	-0.3765	0.4665	0.8946	0.5167	0.4901	0.7646	0.3552	0.3612	0.5165	0.4708	0.3165	0.0503	0.7736	0.4728	0.2404	0.1089	0.433	0.8568	0.7896	0.6181	-0.1394	0.0928	0.291	0.9647	0.0778	0.2967	0.1516	0.3612	0.7816	1.2622	0.3586	0.6103	0.243	0.7233	0.5595	0.9078	0.3505	0.2938	0.2343	0.2699	-0.5	0.1055	0.4744	0.885
Anti-MUC1	-0.4053	-0.2046	0.4223	-0.0646	-0.4468	-1.3109	0.2462	-0.2415	-0.2038	1.0272	1.2497	0.8467	-1.0695	-0.2885	0.0568	0.648	-2.2626	0.6023	0.4306	-0.5838	-0.0074	0.0433	0.1149	1.3866	-0.765	0.1021	-0.1703	-0.2597	-0.804	0.5296	0.6837	-0.4678	0.0046	-0.3248	0.8744	-0.8466	-0.4199	-0.1823	-0.9519	0.6602	-0.41	0.4063	-0.3017	-0.2684	1.0467	2.3666	1.516	0.7797	0.8452
Anti-MUC4	0.0986	-0.1143	0.1038	0.3624	0.6121	-1.0543	0.2363	0.2044	0.3056	0.3175	0.3047	0.589	-0.1886	-0.5623	0.1748	0.1305	-0.2335	0.8778	0.104	-0.2461	-0.191	0.2423	-0.0538	0.3261	-0.0743	-0.106	-0.0598	0.0186	0.3479	-0.2723	-0.0224	-0.5039	0.5098	0.6134	0.9514	-0.0334	0.1024	-0.2925	0.1182	0.4336	0.5922	0.1382	-0.2176	-0.0566	0.461	0.8271	0.411	0.4907	0.6477
Anti-MUC5AC	0.3317	-0.0233	0.3529	0.245	1.2302	0.161	-0.2608	0.9448	0.3075	0.1611	1.0201	-0.0267	0.2349	0.7159	-0.1066	0.7216	0.3144	0.3548	0.6667	0.3255	0.2555	0.4224	0.4955	0.5476	0.3159	-0.0891	-0.2462	-0.1397	0.7639	-0.1157	-0.2704	0.0079	-0.5106	0.4741	0.7035	-0.06	0.3478	0.4213	0.2296	0.5924	0.4634	0.1127	0.0934	0.1506	0.7487	1.3221	0.5716	0.5163	0.6068
Anti-MUC7	0.5028	-0.2644	0.5742	0.4749	2.1143	-0.0951	0.5217	0.4004	0.6333	0.7387	0.5938	0.5715	0.0912	-0.3824	0.9214	-0.1457	-0.6075	-1.103	0.0533	0.2159	0.2855	0.6521	1.2771	1.6229	0.2262	0.0478	0.0947	0.6461	-0.2753	0.2147	0.4444	0.7153	1.0309	0.6302	1.934	0.2433	0.5844	0.1408	-0.1874	0.3485	0.0215	0.7606	0.0503	0.2977	0.2914	0.0212	0.4903	0.6476	1.0053
7LE (Lewis A)	-0.0814	0.1375	0.293	0.1034	0.9626	-0.3743	0.1276	0.4839	-0.2268	0.5389	0.9613	0.5127	-0.1393	-0.7779	0.1964	0.496	-0.3081	0.7538	0.1252	-0.1204	-0.1485	-0.1394	0.847	0.3071	-0.5497	0.2899	0.1772	0.0915	-0.8604	-0.0434	0.207	-0.2538	0.4185	-0.2632	1.0009	0.0112	0.4094	0.0311	-0.928	0.3831	-0.0148	0.125	-0.1538	-0.1589	0.751	1.5068	1.0534	0.614	0.7615
SPM110 (Sialyl Lewis A)	-0.3883	-0.1085	0.5322	-0.0306	0.9907	-0.5615	-0.4059	0.683	-0.4079	0.9505	1.0077	0.7039	-0.4825	-0.7755	0.3745	0.7556	0.0177	0.9063	0.0148	0.0003	0.0679	0.5251	0.5971	0.3678	-1.2457	0.5647	0.4541	0.1743	0.1065	-0.0971	-0.1823	-0.2181	1.054	-0.7206	1.421	0.1625	0.537	0.7514	-1.0063	0.6161	-0.3411	0.3106	-0.0185	-0.1127	1.8376	2.3637	1.4031	0.6051	1.0251
2-25LE (Lewis B)	-0.1958	0.1617	0.3565	0.1789	1.2851	-0.4222	0.1612	0.4695	-0.0891	0.8229	0.7395	0.4625	-0.2911	-0.4681	0.3589	0.5552	0.1113	0.9046	0.3146	0.3619	0.0378	0.2974	1.5503	0.1434	-0.6309	0.1849	0.3026	0.3344	0.2244	-0.1889	0.111	0.0424	0.7458	0.297	1.3485	0.0943	0.572	0.4252	-0.5277	0.3791	-0.2909	0.3369	0.1702	-0.1579	0.7934	1.6676	0.6996	0.5228	1.0983
[truncated: 116 more columns]
